# Supplementary material for: Electrophysiological Evaluation of Pacific Oyster (Crassostrea gigas) Sensitivity to Saxitoxin and Tetrodotoxin
Source: Mar Drugs. 2021 Jun 30;19(7):380. doi: 10.3390/md19070380 (PMC8307532; doi:10.3390/md19070380)
Supplement: Supplementary file 1 [file marinedrugs-19-00380-s001.zip]

Archive with 1 entries (1 files):
- marinedrugs-1251331-supplementary.pdf
